# Supplementary material for: Confocal Microscopy for Diagnosis and Management of Cutaneous Malignancies: Clinical Impacts and Innovation
Source: Diagnostics (Basel). 2023 Feb 23;13(5):854. doi: 10.3390/diagnostics13050854 (PMC10001140; doi:10.3390/diagnostics13050854)
Supplement: Supplementary file 1 [file diagnostics-13-00854-s001.zip]

Archive with 1 entries (1 files):
- diagnostics-2158960-supplementary.pdf
